# Supplementary material for: Skeletal Muscle Density as an Independent Predictor of Prolonged Postoperative Hospital Stay After Surgery for Acute Cholecystitis
Source: J Clin Med. 2026 Mar 24;15(7):2473. doi: 10.3390/jcm15072473 (PMC13072955; doi:10.3390/jcm15072473)
Supplement: Supplementary file 1 [file jcm-15-02473-s001.zip]

Archive with 1 entries (1 files):
- jcm-4210087-supplementary.pdf
